# Supplementary material for: Evolution of Hospitalisation Due to Stroke in Italy Before and After the Outbreak of the COVID-19 Epidemic: A Population-Based Study Using Administrative Data
Source: J Clin Med. 2025 Jan 8;14(2):353. doi: 10.3390/jcm14020353 (PMC11765534; doi:10.3390/jcm14020353)
Supplement: Supplementary file 1 [file jcm-14-00353-s001.zip]

Archive with 1 entries (1 files):
- jcm-3356893-supplementary.pdf
